# Supplementary material for: A New Ophthalmosaurid (Ichthyosauria) from Svalbard, Norway, and Evolution of the Ichthyopterygian Pelvic Girdle
Source: PLoS One. 2017 Jan 25;12(1):e0169971. doi: 10.1371/journal.pone.0169971 (PMC5266267; doi:10.1371/journal.pone.0169971)
Supplement: S2 Table — Specimens used in calculating relative sizes of pelvic girdle elements, femora and humeri and the measurements. References given for where the measurements are taken from. (XLSX) [file pone.0169971.s005.xlsx]

## Sheet: Specimens, measurements, refs
Specimen	Taxa	Humerus 1	Humerus 2	Femur 1	Femur 2	Ilium 1	Ilium 2	Isciopubis 1	Ichiopubis 2	Ischium 1	Ischium 2	Pubis 1	Pubis 2	Reference for measurements	Reference for geological age
PMO 222.655	Keilhauia nui	86		60	64	53	55	59						This study	This study
SGS Salzgitter specimen	Platypterygius hercynicus	122	109	69										Kolb and Sander 2009	McGowan and Motani 2003, average of Aptian
UW 5547	Platypterygius americanus (possibly juv.)	110		64										Maxwell and Kear 2010, estimate from pictures	McGowan and Motani 2003
UW VP50	Platypterygius americanus	103		66										Nace 1939	McGowan and Motani 2003
TMP 92.41.01	Ophthalmosauridae indet.	83				60		52						Maxwell and Druckenmiller 2011	Maxwell and Druckenmiller 2011: lowermost Albian
IRSNB R269	Sveltonectes insolitus	46		30				45						Fischer et al 2011	Fischer et al 2011
TMP 2000.29.01	Athabascasaurus bitumineus			80		87.5		116.6						Druckenmiller and Maxwell 2010	Druckenmiller and Maxwell 2010, border between Aptian and Albian Gradstein 2012
PMO 214.578	Cryopterygius kristiansenae	155		112			130		175					Druckenmiller et al. 2012	Druckenmiller et al 2012 (Mid Volgian), Gradstein et al 2012 for age of Volgian.
PMO 222.670	Ophthalmosauridae indet.			126	124	107		245	270					This study	Delsett et al. 2015 + Gradstein et al 2012
SM (neotype)	Aegirosaurus leptospondylus		60	30										Bardet and Fernandez 2000	McGowan and Motani 2003, lower Tithonian (base of Tithonian + 0,25 of duration)
NHMUK46497	Nannopterygius enthekiodon	69.6		47.9										McGowan and Motani 2003	McGowan and Motani 2003
NHMUK4753	Ophthalmosaurus icenicus	150		84.2										Kirton 1983	McGowan and Motani 2003, average in span Callovian-Kimmeridgian
LEIUG90986	Ophthalmosaurus sp.	164	164	102	102	96	122	134	143					LLD measurements	McGowan and Motani 2003, average in span Callovian-Kimmeridgian
CMN 40608	Arthropterygius chrisorum	213	220	148	141									Maxwell 2010	Maxwell 2010
SNSB-BSPG 1954 1608	Aegirosaurus leptospondylus	31		19		20		28	29					LLD measurements	McGowan and Motani 2003, lower Tithonian (base of Tithonian + 0,25 of duration)
EP-II-20 (572)	Undorosaurus gorodischensis	152		95	105									Efimov 1999	McGowan and Motani 2003, middle of middle Volgian
MLP 83-XI-16-1	Caypullisaurus bonapartei	120		70										Fernandez 1997	Fernandez 1997
SRM Hb. No.30192	Otschevia zhuravlevi		124	82										McGowan and Motani 2003	McGowan and Motani 2003
PRM 2836	Paraophthalmosaurus saratoviensis	75	75	50	50									Arkhangelsky 1997	Arkhangelsky 1998, middle og Early Volgian, Gradstein et al 2012
PMO 222.654	Janusaurus lundi	152		103		97		181						Roberts et al 2014	Border between Early and Middle Volgian, Gradstein et al 2012, Roberts et al 2014
PMO 222.662	Ophthalmosauridae indet.			119		112		230						This study	This study
OUM J103020	Leptonectes sp.	119		81										AJR measurements	Maisch and Reisdorf 2006, ammonite zone age from Dera et al 2010
SMNS 80226	Hauffiopteryx			40.4	37.7			46.7						LLD measurements	McGowan and Motani 2003, average age Toarcian 178,4
SMNS 50003	"Stenopterygius" - Hauffiopteryx?	35		28.5	27.6			31.2						LLD measurements	McGowan and Motani 2003, average age Toarcian 178,4
SNSB-BSPG Ex. S.q.	Stenopterygius quadriscissus	88	88	60	62	46		75	75					LLD measurements	McGowan and Motani 2003, average age Toarcian 178,4
SMNS 16811	Stenopterygius quadriscissus	107	104.2	76.8	79.7			97.2	89.4					LLD measurements	McGowan and Motani 2003, average age Toarcian 178,4
SMNS 50165	Stenopterygius quadriscissus	85	83.7	62.8	66									LLD measurements (length of tail est.)	McGowan and Motani 2003, average age Toarcian 178,4
SMNS 7384	Stenopterygius quadriscissus	57.2	57.2	39.7										LLD measurements	McGowan and Motani 2003, average age Toarcian 178,4
SMNS 14846	Stenopterygius triscissus	96.1		70.2	76.1	56.7		83.6						LLD measurements	McGowan and Motani 2003, average age Toarcian 178,4
SMNS 81961	Stenopterygius quadriscissus	82	78	59										LLD measurements	McGowan and Motani 2003, average age Toarcian 178,4
SMNS 51948	Stenopterygius quadriscissus	87		64.8				68.6						LLD measurements	McGowan and Motani 2003, average age Toarcian 178,4
SMNS 54064	Stenopterygius quadriscissus	89.6	86	66.2	66.6			77.2	77.6					LLD measurements	McGowan and Motani 2003, average age Toarcian 178,4
SMNS 51142	?Stenopterygius	102.5		80.5	75			88.5						LLD measurements	McGowan and Motani 2003, average age Toarcian 178,4
SMNS 57532	Stenopterygius	130	123	89	83	65.4	62.9	104	103.7					LLD measurements	McGowan and Motani 2003, average age Toarcian 178,4
SMNS 55074	Stenopterygius	38	40	29	29	31	29.4	42	40.4					LLD measurements	McGowan and Motani 2003, average age Toarcian 178,4
SMNS 15033	Stenopterygius quadriscissus	103		83				84						LLD measurements	McGowan and Motani 2003, average age Toarcian 178,4
SMNS 58881	Stenopterygius quadriscissus	79.5	78.5	56.7	53.8	49	52	70.4						LLD measurements	McGowan and Motani 2003, average age Toarcian 178,4
SMNS 80115	Stenopterygius	101.3		83	76.7			90	94.7					LLD measurements	McGowan and Motani 2003, average age Toarcian 178,4
SMNS 51824	Stenopterygius quadriscissus			47.5	47.5			52.6						LLD measurements	McGowan and Motani 2003, average age Toarcian 178,4
PMO A31991	Stenopterygius quadriscissus	78	85	70	72			79						LLD measurements	McGowan and Motani 2003, average age Toarcian 178,4
PMU 27296	Stenopterygius quadriscissus			50				52						LLD measurements	McGowan and Motani 2003, average age Toarcian 178,4
PMU 24321	Stenopterygius quadriscissus	40		28				32						LLD measurements	McGowan and Motani 2003, average age Toarcian 178,4
PMU 24322	Stenopterygius quadriscissus	90		65		55		73						Wiman 1921	McGowan and Motani 2003, average age Toarcian 178,4
PMU 24320	Stenopterygius quadriscissus	135		90		60		103						Wiman 1921	McGowan and Motani 2003, average age Toarcian 178,4
PMU 24323	Stenopterygius quadriscissus (probably juv.)	17		12				16						LLD measurements	McGowan and Motani 2003, average age Toarcian 178,4
PMO 230.337	Stenopterygius sp. (?Stenopterygius hauffianus juv?)	51		36				47						LLD measurements	McGowan and Motani 2003, average age Toarcian 178,4
SMNS 82046	Stenopterygius sp. juv.	23.2		15.3	15.9			18.6	19.4					LLD measurements	McGowan and Motani 2003, average age Toarcian 178,4
SMNS 9808	Stenopterygius sp. juv.	33.4		25	25.1			27.3						LLD measurements	McGowan and Motani 2003, average age Toarcian 178,4
SMNS 54819	Stenopterygius sp. juv.	33.1	32.5	24.8	31	20		31						LLD measurements	McGowan and Motani 2003, average age Toarcian 178,4
SMNS 58276	Stenopterygius sp. juv.	32	31.1	19.3	22.2									LLD measurements	McGowan and Motani 2003, average age Toarcian 178,4
SMNS 56615	Stenopterygius sp. juv.	33.2	34.1	23.4	23.2			24.6	24.8					LLD measurements	McGowan and Motani 2003, average age Toarcian 178,4
SMNS 56631	Stenopterygius sp. juv.	36.7	36.9	25.5	24.2			28						LLD measurements	McGowan and Motani 2003, average age Toarcian 178,4
SMNS 51829	Stenopterygius triscissus juv.	13.3		9.8				11.8						LLD measurements	McGowan and Motani 2003, average age Toarcian 178,4
SMNS 59706	Stenopterygius sp. juv.	32.9		24										LLD measurements	McGowan and Motani 2003, average age Toarcian 178,4
SMNS 57009	Stenopterygius sp. juv.	22.7		15.6				21						LLD measurements	McGowan and Motani 2003, average age Toarcian 178,4
SMNS 15950	Temnodontosaurus trigodon			190	190	130	130			170	170	130		LLD measurements	McGowan and Motani 2003, average age Toarcian 178,4
MAMSPLP	Temnodontosaurus azerguensis	230		180										Martin et al 2012	Martin et al 2012, Dera et al for ammonite zone (average age Bifrons 180,95)
SMNS 15390	Suevoleviathan disinteger	127.9		96.3		88.7				64.6		55		LLD measurements	McGowan and Motani 2003, average age Toarcian 178,4
SMNS 14931	Eurhinosaurus	190	210	140	150	105				120		115		LLD Measurements	McGowan and Motani 2003, average age Toarcian 178,4
SMNS 7599	Eurhinosaurus longirostris			88.8		61.6				71.8		61.6		LLD Measurements	McGowan and Motani 2003, average age Toarcian 178,4
SNSB-BSPG 1962 I 308	Eurhinosaurus longirostris	116		94						67		62		LLD Measurements	McGowan and Motani 2003, average age Toarcian 178,4
CAMSM J35183	Ichthyosaurus communis	39	39	29	30	25	25							LLD measurements	Benson et al. 2012, 2014, average age Hettangian-Sinemurian
CAMSM J35187	Ichthyosaurus communis	40	40	28										LLD measurements	Benson et al. 2012, 2014, average age Hettangian-Sinemurian = 196,05
CAMSM 35189	Ichthyosaurus communis		39	28										LLD measurements	Benson et al. 2012, 2014, average age Hettangian-Sinemurian
CAMSM TN910	Ichthyosaurus communis juv	18	18	14										LLD measurements	Benson et al. 2012, 2014, average age Hettangian-Sinemurian
SMNS 58275	Ichthyosaurus communis	46	44.1	34.8	34					36.6	40.3			LLD measurements	Benson et al. 2012, 2014, average age Hettangian-Sinemurian
BRSMG Ce 16611	Ichthyosaurus ?communis	70		50										Femur and humerus length from picture in Deeming et al 1993	Benson et al. 2012, 2014, average age Hettangian-Sinemurian
NHMUK OR 120	Ichthyosaurus anningae	28.1		15.7										Lomax and Massare 2015	Lomax and Massare 2015, ammonite zonation Dera et al 2010, approximate value for subzone.
SNSB-BSPG 1904 I 506	Leptonectes tenuirostris juv	31	31	23	22	17								LLD measurements	Maisch and Reisdorf 2006, ammonite zone age from Dera et al 2010	Rhaetian- margaritatus zone in the Pliensbachian

## Sheet: Femur vs humerus
Group	Average age	Specimen	Taxa	Humerus 1	Humerus 2	Humerus average	Femur 1	Femur 2	Femur average	Femur/humerus
Early/Mid Jurassic + tripartite	196.05	CAMSM J35183	Ichthyosaurus communis	39	39	39	29	30	29.5	0.75641
Early/Mid Jurassic + tripartite	196.05	CAMSM J35187	Ichthyosaurus communis	40	40	40	28		28	0.7
Early/Mid Jurassic + tripartite	196.05	CAMSM 35189	Ichthyosaurus communis	39		39	28		28	0.717949
Early/Mid Jurassic + tripartite	196.05	CAMSM TN910	Ichthyosaurus communis	18	18	18	14		14	0.777778
Early/Mid Jurassic + tripartite	196.05	SMNS 58275	Ichthyosaurus communis	46	44.1	45.05	34.8	34	34.4	0.763596
Early/Mid Jurassic + tripartite	196.05	BRSMG Ce 16611	Ichthyosaurus ?communis	70		70	50		50	0.714286
Late Triassic-Early Cretaceous	196.85	BSPHGM 1904 I 506	Leptonectes tenuirostris ("Ichthyosaurus tenuirostris")	31	31	31	23	22	22.5	0.725806
Late Triassic-Early Cretaceous	196.85	OUM J103020	Leptonectes sp.	119		119	81		81	0.680672
Early/Mid Jurassic + tripartite	189.1	NHMUK OR 120	Ichthyosaurus anningae	28.1		28.1	15.7		15.7	0.558719
Early/Mid Jurassic + tripartite	180.95	MAMSPLP	Temnodontosaurus azerguensis	230		230	180		180	0.782609
Early/Mid Jurassic + tripartite	178.4	SMNS 15390	Suevoleviathan disinteger	127.9		127.9	96.3		96.3	0.752932
Early/Mid Jurassic + tripartite	178.4	SMNS 14931	Eurhinosaurus	190	210	200	140	150	145	0.725
Early/Mid Jurassic + tripartite	178.4	BSPGHM Ex E.l.	Eurhinosaurus longirostris	116		116	94		94	0.810345
Early/Mid Jurassic	178.4	SMNS 50003	"Stenopterygius" - Hauffiopteryx?	35		35	28.5	27.6	28.05	0.801429
Early/Mid Jurassic	178.4	BSPHGM Ex. S.q.	Stenopterygius quadriscissus	88	88	88	60	62	61	0.693182
Early/Mid Jurassic	178.4	SMNS 16811	Stenopterygius quadriscissus	107	104.2	105.6	76.8	79.7	78.25	0.741004
Early/Mid Jurassic	178.4	SMNS 50165	Stenopterygius quadriscissus (length of tail est.)	85	83.7	84.35	62.8	66	64.4	0.763485
Early/Mid Jurassic	178.4	SMNS 7384	Stenopterygius quadriscissus	57.2	57.2	57.2	39.7		39.7	0.694056
Early/Mid Jurassic	178.4	SMNS 14846	Stenopterygius triscissus	96.1		96.1	70.2	76.1	73.15	0.761186
Early/Mid Jurassic	178.4	SMNS 81961	Stenopterygius quadriscissus	82	78	80	59		59	0.7375
Early/Mid Jurassic	178.4	SMNS 51948	Stenopterygius quadriscissus	87		87	64.8		64.8	0.744828
Early/Mid Jurassic	178.4	SMNS 54064	Stenopterygius quadriscissus	89.6	86	87.8	66.2	66.6	66.4	0.756264
Early/Mid Jurassic	178.4	SMNS 51142	?Stenopterygius	102.5		102.5	80.5	75	77.75	0.758537
Early/Mid Jurassic	178.4	SMNS 57532	Stenopterygius	130	123	126.5	89	83	86	0.679842
Early/Mid Jurassic	178.4	SMNS 55074	Stenopterygius	38	40	39	29	29	29	0.74359
Early/Mid Jurassic	178.4	SMNS 15033	Stenopterygius quadriscissus	103		103	83		83	0.805825
Early/Mid Jurassic	178.4	SMNS 58881	Stenopterygius quadriscissus	79.5	78.5	79	56.7	53.8	55.25	0.699367
Early/Mid Jurassic	178.4	SMNS 80115	Stenopterygius	101.3		101.3	83	76.7	79.85	0.788253
Early/Mid Jurassic	178.4	PMO A31991	Stenopterygius quadriscissus	78	85	81.5	70	72	71	0.871166
Early/Mid Jurassic	178.4	PMU 24321	Stenopterygius quadriscissus	40		40	28		28	0.7
Early/Mid Jurassic	178.4	PMU 24322	Stenopterygius quadriscissus	90		90	65		65	0.722222
Early/Mid Jurassic	178.4	PMU 24320	Stenopterygius quadriscissus	135		135	90		90	0.666667
Early/Mid Jurassic	178.4	PMO 230.337	Stenopterygius sp. (?Stenopterygius hauffianus juv?)	51		51	36		36	0.705882
Early/Mid Jurassic	178.4	SMNS 82046	Stenopterygius sp. juv.	23.2		23.2	15.3	15.9	15.6	0.672414
Early/Mid Jurassic	178.4	SMNS 9808	Stenopterygius sp. juv.	33.4		33.4	25	25.1	25.05	0.75
Early/Mid Jurassic	178.4	SMNS 54819	Stenopterygius sp. juv.	33.1	32.5	32.8	24.8	31	27.9	0.85061
Early/Mid Jurassic	178.4	SMNS 58276	Stenopterygius sp. juv.	32	31.1	31.55	19.3	22.2	20.75	0.657686
Early/Mid Jurassic	178.4	SMNS 56615	Stenopterygius sp. juv.	33.2	34.1	33.65	23.4	23.2	23.3	0.692422
Early/Mid Jurassic	178.4	SMNS 56631	Stenopterygius sp. juv.	36.7	36.9	36.8	25.5	24.2	24.85	0.675272
Early/Mid Jurassic	178.4	SMNS 51829	Stenopterygius triscissus juv.	13.3		13.3	9.8		9.8	0.736842
Early/Mid Jurassic	178.4	SMNS 59706	Stenopterygius sp. juv.	32.9		32.9	24		24	0.729483
Early/Mid Jurassic	178.4	SMNS 57009	Stenopterygius sp. juv.	22.7		22.7	15.6		15.6	0.687225
Early/Mid Jurassic	178.4	PMU 24323	Stenopterygius quadriscissus	17		17	12		12	0.705882
Late Jurassic	159.1	LEIUG90986	Ophthalmosaurus sp.	164	164	164	102	102	102	0.621951
Late Jurassic	159.1	NHMUK4753	Ophthalmosaurus icenicus	150		150	84.2		84.2	0.561333
Late Jurassic	157.8	CMN 40608	Arthropterygius chrisorum	213	220	216.5	148	141	144.5	0.667436		Maxwell 2010
Late Jurassic	154.7	BM46497	Nannopterygius enthekiodon	69.6		69.6	47.9		47.9	0.688218		McGowan and Motani 2003
Late Jurassic	151	PRM 2836	Paraophthalmosaurus saratoviensis	75	75	75	50	50	50	0.666667
Late Jurassic	151	SRM Hb. No.30192	Otschevia zhuravlevi	124		124	82		82	0.66129		McGowan and Motani 2003
Late Jurassic	150.3	SM	Aegirosaurus leptospondylus	60		60	30		30	0.5
Late Jurassic	150.3	BSPHGM 1954 1608	Aegirosaurus leptospondylus	31		31	19		19	0.612903
Late Jurassic	150	PMO 222.654	Janusaurus lundi	152		152	103		103	0.677632
Late Jurassic	148	PMO 214.578	Cryopterygius kristiansenae	155		155	112		112	0.722581
Late Jurassic	148	EP-II-20 (572)	Undorosaurus gorodischensis	152		152	95	105	100	0.657895
Late Jurassic	145.95	MLP 83-XI-16-1	Caypullisaurus bonapartei	120		120	70		70	0.583333			Average age: Tithonian-Berriasian, Fernandez and Campos 2015
Cretaceous	142.2	PMO 222.655	"Mikkel", new taxa	86		86	60	64	62	0.72093
Cretaceous	127.43	IRSNB R269	Sveltonectes insolitus	46		46	30		30	0.652174		Fischer et al 2011
Cretaceous	119.65	SGS Salzgitter specimen	Platypterygius hercynicus	122	109	115.5	69		69	0.597403
Cretaceous	103.45	UW VP50	Platypterygius americanus	103		103	66		66	0.640777
Cretaceous	103.45	UW 5547	Platypterygius americanus	110		110	64		64	0.581818

## Sheet: Ilium vs femur and ischiopubis
Age	Specimen	Taxa	Femur 1	Femur 2	Femur average	Ilium 1	Ilium 2	Ilium average	Ishiopubis 1	Ishiopubis 2	Ischiopubis average	Ilium/femur	Ilium/ischiopubis	Ischiopubis/Ilium
178.4	SMNS 15950	Temnodontosaurus trigodon	190	190	190	130	130	130	NA, tripartite pelvis			0.684211
178.4	SMNS 15390	Suevoleviathan disinteger	96.3		96.3	88.7		88.7	NA, tripartite pelvis			0.92108
178.4	SMNS 14931	Eurhinosaurus	140	150	145	105		105	NA, tripartite pelvis			0.724138
178.4	SMNS 7599	Eurhinosaurus longirostris	88.8		88.8	61.6		61.6	NA, tripartite pelvis			0.693694
200.15	CAMSM J35183	Ichthyosaurus communis	29	30	29.5	25	25	25	NA, tripartite pelvis			0.847458
196.05	CAMSMX.50187	Ichthyosaurus breviceps	37	34	35.5	56		56	NA, tripartite pelvis			1.57746
196.85	BSPHGM 1904 I 506	Leptonectes tenuirostris ("Ichthyosaurus tenuirostris")	23	22	22.5	17		17	NA, tripartite pelvis			0.755556
178.4	SMNS 54819	Stenopterygius sp. juv.	24.8	31	27.9	20		20	31		31	0.716846	0.645161	1.55
178.4	BSPHGM Ex. S.q.	Stenopterygius quadriscissus	60	62	61	46		46	75	75	75	0.754098	0.613333	1.63043
178.4	SMNS 14846	Stenopterygius triscissus	70.2	76.1	73.15	56.7		56.7	83.6		83.6	0.77512	0.67823	1.47443
178.4	SMNS 57532	Stenopterygius	89	83	86	65.4	62.9	64.15	104	103.7	103.85	0.74593	0.617718	1.61886
178.4	SMNS 55074	Stenopterygius	29	29	29	31	29.4	30.2	42	40.4	41.2	1.04138	0.73301	1.36424
178.4	SMNS 58881	Stenopterygius quadriscissus	56.7	53.8	55.25	49	52	50.5	70.4		70.4	0.914027	0.71733	1.39406
178.4	PMU 24322	Stenopterygius quadriscissus	65		65	55		55	73		73	0.846154	0.753425	1.32727
178.4	PMU 24320	Stenopterygius quadriscissus	90		90	60		60	103		103	0.666667	0.582524	1.71667
148	PMO 214.578	Cryopterygius kristiansenae	112		112	130		130	175		175	1.16071	0.742857	1.34615
149	PMO 222.670	"Gypsy"	126	124	125	107		107	245	270	257.5	0.856	0.415534	2.40654
159.1	LEIUG90986	Ophthalmosaurus sp.	102	102	102	96	122	109	134	143	138.5	1.06863	0.787004	1.27064
150.3	BSPHGM 1954 1608	Aegirosaurus leptospondylus	19		19	20		20	28	29	28.5	1.05263	0.701754	1.425
150	PMO 222.654	Janusaurus lundi	103		103	97		97	181		181	0.941748	0.535912	1.86598
147	PMO 222.662	"Pat 001"	119		119	112		112	230		230	0.941176	0.486957	2.05357
142.2	PMO 222.655	"Mikkel", new taxa	60	64	62	53	55	54	59		59	0.870968	0.915254	1.09259
113	TMP 92.41.01	Ophthalmosauridae indet.				60		60	52		52		1.15385	0.866667
113	TMP 2000.29.01	Athabascasaurus bitumineus	80		80	87.5		87.5	116.6		116.6	1.09375	0.750429	1.33257

## Sheet: Ischiopubis vs femur
Age	Specimen	Taxa	Femur 1	Femur 2	Femur average	Ischiopubis 1	Ischiopubis 2	Ischiopubis average	Ischiopubis/femur
178.4	PMU 24323	Stenopterygius quadriscissus	12		12	16		16	1.33333
178.4	PMO 230.337	Stenopterygius sp.	36		36	47		47	1.30556
178.4	SMNS 82046	Stenopterygius sp. juv.	15.3	15.9	15.6	18.6	19.4	19	1.24183
178.4	SMNS 9808	Stenopterygius sp. juv.	25	25.1	25.05	27.3		27.3	1.092
178.4	SMNS 54819	Stenopterygius sp. juv.	24.8	31	27.9	31		31	1.25
178.4	SMNS 56615	Stenopterygius sp. juv.	23.4	23.2	23.3	24.6	24.8	24.7	1.05556
178.4	SMNS 56631	Stenopterygius sp. juv.	25.5	24.2	24.85	28		28	1.09804
178.4	SMNS 51829	Stenopterygius triscissus juv.	9.8		9.8	11.8		11.8	1.20408
178.4	SMNS 57009	Stenopterygius sp. juv.	15.6		15.6	21		21	1.34615
178.4	SMNS 80226	Hauffiopteryx	40.4	37.7	39.05	46.7		46.7	1.15594
178.4	SMNS 50003	Stenopterygius or Hauffiopteryx	28.5	27.6	28.05	31.2		31.2	1.09474
178.4	BSPHGM Ex. S.q.	Stenopterygius quadriscissus	60	62	61	75	75	75	1.25
178.4	SMNS 16811	Stenopterygius quadriscissus	76.8	79.7	78.25	97.2	89.4	93.3	1.21484
178.4	SMNS 14846	Stenopterygius triscissus	70.2	76.1	73.15	83.6		83.6	1.19088
178.4	SMNS 51948	Stenopterygius quadriscissus	64.8		64.8	68.6		68.6	1.05864
178.4	SMNS 54064	Stenopterygius quadriscissus	66.2	66.6	66.4	77.2	77.6	77.4	1.16918
178.4	SMNS 51142	?Stenopterygius	80.5	75	77.75	88.5		88.5	1.09938
178.4	SMNS 57532	Stenopterygius	89	83	86	104	103.7	103.85	1.16685
178.4	SMNS 55074	Stenopterygius	29	29	29	42	40.4	41.2	1.42069
178.4	SMNS 15033	Stenopterygius quadriscissus	83		83	84		84	1.01205
178.4	SMNS 58881	Stenopterygius quadriscissus	56.7	53.8	55.25	70.4		70.4	1.24162
178.4	SMNS 80115	Stenopterygius	83	76.7	79.85	90	94.7	92.35	1.11265
178.4	SMNS 51824	Stenopterygius quadriscissus	47.5	47.5	47.5	52.6		52.6	1.10737
178.4	PMO A31991	Stenopterygius quadriscissus	70	72	71	79		79	1.12857
178.4	PMU 27296	Stenopterygius quadriscissus	50		50	52		52	1.04
178.4	PMU 24321	Stenopterygius quadriscissus	28		28	32		32	1.14286
178.4	PMU 24322	Stenopterygius quadriscissus	65		65	73		73	1.12308
178.4	PMU 24320	Stenopterygius quadriscissus	90		90	103		103	1.14444
148	PMO 214.578	Cryopterygius kristiansenae	112		112	175		175	1.5625
149	PMO 222.670	Ophthalmosauridae indet.	126	124	125	245	270	257.5	2.04365
159.1	LEIUG90986	Ophthalmosaurus sp.	102	102	102	134	143	138.5	1.35784
150.3	BSPHGM 1954 1608	Aegirosaurus leptospondylus	19		19	28	29	28.5	1.5
150	PMO 222.654	Janusaurus lundi	103		103	181		181	1.75728
147	PMO 222.662	Ophthalmosauridae indet.	119		119	230		230	1.93277
142.2	PMO 222.655	Keilhauia nui	60	64	62	59		59	0.983333
127.43	IRSNB R269	Sveltonectes insolitus	30		30	45		45	1.5
113	TMP 2000.29.01	Athabascasaurus bitumineus	80		80	116.6		116.6	1.4575
